# Supplementary material for: The Effect of Vitamin E Supplementation in Postmenopausal Women—A Systematic Review
Source: Nutrients. 2022 Dec 29;15(1):160. doi: 10.3390/nu15010160 (PMC9824658; doi:10.3390/nu15010160)
Supplement: Supplementary file 1 [file nutrients-15-00160-s001.zip]

Archive with 1 entries (1 files):
- nutrients-2059102-supplementary.pdf
